# Supplementary material for: Absence of Circadian Rhythm in Fecal Microbiota of Laying Hens under Common Light
Source: Animals (Basel). 2021 Jul 10;11(7):2065. doi: 10.3390/ani11072065 (PMC8300245; doi:10.3390/ani11072065)
Supplement: Supplementary file 1 [file animals-11-02065-s001.zip]

Archive with 12 entries (11 files):
- animals-1263808-supplementary/
- animals-1263808-supplementary/Figure S1.pdf
- animals-1263808-supplementary/Figure S2.pdf
- animals-1263808-supplementary/Figure S3.pdf
- animals-1263808-supplementary/Figure S4.pdf
- animals-1263808-supplementary/Figure S5.pdf
- animals-1263808-supplementary/Figure S6.pdf
- animals-1263808-supplementary/Table S1.pdf
- animals-1263808-supplementary/Table S2.pdf
- animals-1263808-supplementary/Table S3.pdf
- animals-1263808-supplementary/Table S4.pdf
- animals-1263808-supplementary/Table S5 .pdf
